# Supplementary material for: Symptom Experiences and Coping Strategies in Turkish Patients with Implantable Cardioverter-Defibrillators: A Cross-Sectional Study Based on Interviews
Source: Healthcare (Basel). 2025 Dec 26;14(1):59. doi: 10.3390/healthcare14010059 (PMC12786038; doi:10.3390/healthcare14010059)
Supplement: Supplementary file 1 [file healthcare-14-00059-s001.zip]

Archive with 1 entries (1 files):
- healthcare-4017914-supplementary.pdf
